# Supplementary material for: Gypenoside XVII Reduces Synaptic Glutamate Release and Protects against Excitotoxic Injury in Rats
Source: Biomolecules. 2024 May 16;14(5):589. doi: 10.3390/biom14050589 (PMC11118014; doi:10.3390/biom14050589)
Supplement: Supplementary file 1 [file biomolecules-14-00589-s001.zip]

Archive with 1 entries (1 files):
- biomolecules-2939571-supplementary.pdf
